# Supplementary material for: Steric Effects of N-Alkyl Group on the Base-Induced Nitrogen to Carbon Rearrangement of Orthogonally Protected N-Alkyl Arylsulphonamides
Source: Molecules. 2025 Apr 18;30(8):1823. doi: 10.3390/molecules30081823 (PMC12029463; doi:10.3390/molecules30081823)
Supplement: Supplementary file 1 [file molecules-30-01823-s001.zip]

Archive with 1 entries (1 files):
- molecules-3372589-supplementary.pdf
